# Supplementary material for: Rare bird forecast: A combined approach using a long‐term dataset of an Arctic seabird and a numerical weather prediction model
Source: Ecol Evol. 2024 Jun 25;14(6):e11388. doi: 10.1002/ece3.11388 (PMC11199128; doi:10.1002/ece3.11388)
Supplement: Supplementary file 1 — Appendix S1. [file ECE3-14-e11388-s001.zip]

Archive with 3 entries (3 files):
- finaldataset.csv
- Rcode.txt
- SupplementFinal_2nd.docx
