# Supplementary material for: Rare bird forecast: A combined approach using a long‐term dataset of an Arctic seabird and a numerical weather prediction model
Source: Ecol Evol. 2024 Jun 25;14(6):e11388. doi: 10.1002/ece3.11388 (PMC11199128; doi:10.1002/ece3.11388)
Supplement: Supplementary file 1 — Appendix S1. [file ECE3-14-e11388-s001.zip › finaldataset.csv]

abundance	presence	Date_Nov1_1	year	YYYYMMDD	time	Ice_Index	Ice_IndexN	Ice_IndexS	Lat_24	Deg_24	Lat_48	Deg_48	Lat_72	Deg_72
0	0	21	2004	20041121	30	0.00987602	0.0125635	0.0025081	47.137	19.817	47.799	20.308	47.326	17.103
1	1	29	2004	20041129	90	0.0123479	0.0173197	0.00207811	48.487	26.698	50.02	22.153	50.277	18.034
0	0	34	2004	20041204	90	0.0220395	0.0408427	0.00761503	44.471	345.552	44.222	354.246	46.725	10.334
0	0	37	2004	20041207	180	0.0340919	0.0571345	0.00965392	44.596	309.274	51.416	126.6942	57.691	78.992
0	0	40	2004	20041210	90	0.0478869	0.0823989	0.0106769	43.84	303.535	46.412	9.911	46.333	7.404
0	0	44	2004	20041214	90	0.0712771	0.120622	0.0100515	47.901	23.834	48.056	23.147	48.083	20.158
0	0	47	2004	20041217	90	0.0958693	0.159895	0.00967332	51.501	70.84	53.329	72.629	53.658	67.719
0	0	56	2004	20041226	90	0.132402	0.195862	0.0216156	45.819	10.178	47.526	18.857	47.684	18.509
0	0	64	2005	20050104	90	0.194568	0.280262	0.0640519	41.885	308.776	39.372	313.12	42.72	345.667
0	0	71	2005	20050111	90	0.264187	0.294774	0.110521	46.426	9.676	47.226	11.387	48.014	12.569
0	0	81	2005	20050121	90	0.260643	0.329821	0.146191	51.569	98.48017	54.978	95.94288	56.365	84.268
0	0	90	2005	20050130	90	0.353587	0.412263	0.203583	48.106	90.790116	49.464	91.56608	51.682	103.566
0	0	23	2005	20051123	120	0.0122932	0.0137768	0	45.942	7.606	46.976	11.258	46.302	7.146
0	0	34	2005	20051204	90	0.034329	0.0554291	0.00730253	46.541	11.5	47.504	13.202	47.677	11.641
30	1	37	2005	20051207	180	0.0382177	0.0442138	0.0068845	48.743	92.11305	55.972	99.32237	63.113	125.3472
1	1	41	2005	20051211	60	0.030747	0.0501269	0.00204855	48.15	24.319	48.651	20.067	48.824	17.728
30	1	50	2005	20051220	90	0.0570987	0.0847732	0.0200743	51.442	99.32243	58.385	128.0829	62.322	135.2284
200	1	57	2005	20051227	210	0.0784186	0.102055	0.023714	50.23	52.708	50.506	55.087	51.163	51.96
3	1	64	2006	20060104	90	0.119691	0.159843	0.0670196	52.625	108.3024	54.175	94.15878	54.493	78.469
0	0	91	2006	20060131	90	0.228622	0.255233	0.181633	48.293	28.592	48.529	23.669	48.484	24.496
0	0	1	2006	20061101	60	0.0398592	0.06073	0.00301419	48.779	27.642	47.743	15.622	47.633	12.415
0	0	8	2006	20061108	60	0.0423302	0.056167	0.00257708	46.662	9.901	47.732	14.132	47.748	12.14
0	0	13	2006	20061113	60	0.0443749	0.0563626	0.00298281	47.807	23.068	48.913	25.514	48.507	20.716
0	0	22	2006	20061122	60	0.0537952	0.073893	0.0103151	43.136	335.346	46.121	21.826	46.686	16.107
0	0	32	2006	20061202	90	0.0558573	0.0812142	0.0140314	46.091	11.087	47.527	16.003	47.517	14.257
0	0	35	2006	20061205	120	0.0657163	0.101398	0.0163129	45.614	4.288	46.523	7.926	46.614	6.29
0	0	39	2006	20061209	60	0.0879447	0.132449	0.0250693	47.417	54.585	50.452	52.427	49.985	40.574
0	0	51	2006	20061221	60	0.165647	0.226514	0.0589198	45.085	1.022	46.563	11.473	46.839	11.702
1	1	59	2006	20061229	60	0.209286	0.282757	0.0774498	52.614	98.20927	56.924	83.508	60.228	77.111
1	1	68	2007	20070108	60	0.270664	0.338196	0.123171	54.039	80.127	55.036	84.444	54.907	69.248
0	0	73	2007	20070113	30	0.288961	0.371189	0.161029	45.442	4.384	46.847	11.526	46.975	9.328
0	0	87	2007	20070127	90	0.435411	0.527752	0.261077	45.361	153.6491	47.429	82.542	49.081	64.073
0	0	96	2007	20070205	90	0.488477	0.586112	0.269273	45.801	5.403	47.57	10.793	46.608	5.981
0	0	108	2007	20070217	80	0.528038	0.654792	0.279952	47.727	60.462	53.578	101.7857	53.961	102.3364
0	0	116	2007	20070225	40	0.554179	0.639802	0.301136	46.506	22.991	48.784	25.794	49.233	20.26
0	0	9	2007	20071109	60	0.00254417	0.00894345	0	47.365	110.19	49.098	118.6948	53.853	85.801
0	0	15	2007	20071115	30	0.0124089	0.0271283	0	47.011	16.974	47.618	16.355	47.558	15.727
0	0	18	2007	20071118	50	0.0243518	0.0488616	0.000235524	44.966	359.811	45.053	0.183	45.275	1.084
0	0	30	2007	20071130	30	0.051118	0.0754223	0.00378425	45.049	0.44	46.357	9.213	46.882	9.744
0	0	36	2007	20071206	40	0.0623141	0.0877955	0.00764779	46.558	11.097	47.54	14.241	47.715	11.961
0	0	43	2007	20071213	20	0.0797586	0.120928	0.0172047	45.581	13.184	47.558	22.189	47.794	21.012
0	0	59	2007	20071229	90	0.158882	0.213433	0.0532301	45.114	178.7405	44.892	183.0748	45.281	117.1748
0	0	69	2008	20080109	40	0.214492	0.278343	0.112217	46.459	12.036	46.567	10.417	46.92	10.923
0	0	76	2008	20080116	90	0.257719	0.302662	0.183803	46.741	15.906	47.634	18.659	47.77	16.365
0	0	86	2008	20080126	30	0.389016	0.463796	0.2725	50.475	89.18	55.679	86.423	56.922	76.724
0	0	96	2008	20080205	30	0.464671	0.523026	0.363138	45.223	9.722	46.757	61.848	47.673	27.151
0	0	113	2008	20080222	30	0.438831	0.551444	0.315054	45.32	3.334	47.687	16.197	47.455	13.774
0	0	10	2008	20081110	100	0	0	0	50.511	79.384	53.761	59.876	58.624	64.6
0	0	23	2008	20081123	45	0	0	0	45.9	6.492	46.404	6.59	46.595	6.764
3	1	31	2008	20081201	150	0	0	0	47.987	26.082	49.435	27.655	49.291	25.366
0	0	35	2008	20081205	45	0	9.71E-05	0	41.829	233.562	43.73	195.165	40.971	209.965
0	0	49	2008	20081219	90	0.00354433	0.0133439	0	50.352	62.771	50.297	45.885	49.433	39.972
0	0	53	2008	20081223	45	0.0130219	0.0349053	0.000663751	47.021	19.145	48.03	21.25	48.291	18.203
1	1	56	2008	20081226	60	0.0345114	0.109825	0.00192702	53.165	77.003	55.133	67.842	54.872	61.446
251	1	62	2009	20090102	70	0.0726959	0.0812143	0.0212799	54.092	83.962	61.395	109.6087	62.725	116.2206
0	0	72	2009	20090112	40	0.105725	0.147412	0.0513332	48.626	100.2813	54.818	127.5386	58.435	133.3166
0	0	80	2009	20090120	15	0.166953	0.254123	0.0859764	51.362	83.979	51.674	94.68031	53.842	84.699
0	0	86	2009	20090126	90	0.276189	0.357744	0.0971346	44.18	343.122	45.113	0.649	46.326	5.596
0	0	98	2009	20090207	90	0.294722	0.343314	0.186657	46.916	42.989	52.053	78.195	52.504	67.108
0	0	114	2009	20090223	90	0.295226	0.420327	0.138831	47.799	23.088	47.775	20.825	48.839	23.339
0	0	4	2009	20091104	20	0	0	0	42.65	340.752	46.262	6.077	47.251	8.619
0	0	17	2009	20091117	100	0	0	0	46.416	13.877	48.94	26.262	51.436	44.298
0	0	20	2009	20091120	60	0	0	0	47.364	19.209	47.538	17.807	47.527	15.372
0	0	28	2009	20091128	50	0	0	0	50.179	52.159	49.74	50.592	50.077	48.33
0	0	32	2009	20091202	40	0	0.000198329	0.000773731	44.626	352.525	45.863	9.188	46.768	13.057
0	0	38	2009	20091208	30	0.00380721	0.0075654	0.000570438	48.781	29.065	49.135	20.198	49.185	16.899
0	0	43	2009	20091213	30	0.00971723	0.0165712	0	48.704	30.53	48.429	28.827	48.788	31.482
0	0	51	2009	20091221	40	0.0325366	0.053124	0.00041752	46.89	24.79	48.827	27.141	48.6	22.747
0	0	58	2009	20091228	40	0.0799622	0.115668	0.0259685	45.138	165.4068	45.434	158.6003	45.859	141.85
0	0	62	2010	20100102	20	0.0949099	0.137366	0.040635	48.93	35.304	48.8	26.834	49.076	25.135
0	0	71	2010	20100111	20	0.154119	0.232012	0.0463953	47.563	23.798	48.894	28.613	49.216	28.337
0	0	77	2010	20100117	40	0.229426	0.316363	0.0850722	49.911	53.702	50.82	48.116	50.22	44.803
0	0	83	2010	20100123	40	0.280563	0.378737	0.123917	46.32	9.495	46.727	9.484	47.656	12.157
0	0	95	2010	20100204	30	0.347638	0.41622	0.232934	46.856	14.912	48.138	16.599	48.243	14.338
0	0	100	2010	20100209	30	0.367968	0.419659	0.240916	41.435	333.865	38.406	323.856	42.086	345.599
0	0	113	2010	20100222	30	0.465663	0.556358	0.334835	44.701	350.517	48.054	23.564	48.8	25.825
0	0	2	2010	20101102	70	0	0	0	46.502	155.6465	45.946	174.7033	45.696	175.6628
0	0	7	2010	20101107	60	0	0	0	42.629	330.083	42.564	346.39	42.869	349.835
0	0	18	2010	20101118	30	0.000979304	0.00191087	0	44.835	187.2641	45.098	1.864	47.567	17.231
0	0	23	2010	20101123	60	0.00427072	0.00658781	0	44.798	358.39	39.576	327.127	38.794	326.982
0	0	28	2010	20101128	30	0.00559502	0.00867889	0	43.047	306.248	45.613	6.105	47.264	15.15
0	0	35	2010	20101205	90	0.00980464	0.0207766	0	45.478	3.017	47.804	12.445	47.483	9.841
3	1	39	2010	20101209	360	0.0207576	0.0356817	0	52.845	92.20678	54.049	80.965	53.612	66.575
107	1	61	2011	20110101	120	0.0997084	0.144108	0.00572617	49.308	155.8824	55.017	151.4442	60.699	144.9221
1	1	67	2011	20110107	60	0.120982	0.203539	0.0313573	49.179	34.932	49.218	31.271	48.912	28.176
0	0	75	2011	20110115	30	0.202909	0.257746	0.116482	47.665	27.572	48.748	27.255	48.732	24.276
0	0	79	2011	20110119	90	0.228188	0.263287	0.137257	45.866	16.377	48.856	27.539	48.854	20.766
0	0	98	2011	20110207	20	0.344366	0.4202	0.224975	42.441	308.338	44.257	348.642	46.683	12.175
0	0	113	2011	20110222	15	0.412572	0.498849	0.249815	44.901	358.142	46.511	11.572	46.817	11.889
0	0	8	2011	20111108	50	0.000431586	0.000614281	0	47.203	57.208	48.921	82.875	52.577	85.906
0	0	23	2011	20111123	30	0.0307365	0.0525908	0	46.462	11.181	47.276	13.238	47.48	10.194
0	0	32	2011	20111202	40	0.0537258	0.0791456	0.00501383	48.115	41.406	49.577	33.832	49.736	29.307
0	0	49	2011	20111219	30	0.132078	0.201215	0.00792543	46.469	17.258	47.636	19.502	47.577	15.568
0	0	57	2011	20111227	15	0.182975	0.290059	0.0457302	50.317	54.037	51.13	48.097	51.038	42.589
85	1	61	2011	20111231	120	0.229012	0.306363	0.0510088	49.848	108.1051	51.595	141.8629	58.321	133.4919
3	1	63	2012	20120103	180	0.234449	0.32511	0.0592926	50.74	82.362	53.896	81.198	55.137	81.218
2	1	67	2012	20120107	45	0.273368	0.367916	0.085183	48.776	96.71101	56.247	87.741	61.45	86.047
0	0	72	2012	20120112	30	0.293485	0.390639	0.101211	49.145	42.798	49.995	40.154	50.117	37.914
0	0	81	2012	20120121	30	0.373758	0.442135	0.232079	45.77	116.6148	47.056	119.9489	46.775	91.76806
0	0	116	2012	20120225	30	0.516343	0.608918	0.375971	48.662	111.7492	53.316	109.4357	54.722	90.603303
0	0	4	2012	20121104	270	0	0	0	51.436	60.355	52.334	60.774	53.565	63.375
0	0	9	2012	20121109	210	0	0	0	46.151	53.524	46.208	127.8653	44.475	184.5844
0	0	15	2012	20121115	120	0	0	0	50.89	122.1731	53.654	146.771	55.92	141.472
0	0	18	2012	20121118	30	0	0	0	47.346	83.801	45.333	3.406	46.706	11.647
0	0	22	2012	20121122	15	0.000264687	0.00399872	0	45.184	1.541	47.013	11.149	47.606	12.9
0	0	27	2012	20121127	180	0.00711271	0.0154907	0	45.757	30.433	43.282	324.73	46.11	7.87
0	0	32	2012	20121202	90	0.0196761	0.0375989	0	49.179	41.374	49.089	29.175	48.571	20.665
0	0	36	2012	20121206	40	0.0322796	0.0463303	0.00442016	43.527	330.68	46.495	6.988	46.828	7.308
30	1	41	2012	20121211	120	0.0422491	0.0601184	0.0177178	51.883	97.5813	57.517	129.3814	57.526	144.6503
0	0	46	2012	20121216	15	0.0534922	0.0677808	0.015905	44.523	186.2539	47.075	63.501	47.111	18.028
0	0	50	2012	20121220	15	0.0536631	0.0763128	0.0128216	47.103	20.901	48.089	22.804	48.226	21.197
0	0	54	2012	20121224	60	0.0624981	0.0911591	0.0154241	49.016	56.403	51.332	51.964	50.876	46.967
5	1	63	2013	20130103	80	0.153644	0.223742	0.0866426	48.806	33.595	48.726	29.231	48.744	23.239
5	1	66	2013	20130106	180	0.188417	0.24511	0.101854	46.68	12.39	46.275	8.798	46.984	10.934
0	0	78	2013	20130118	20	0.30738	0.359816	0.225978	46.016	43.642	47.393	51.743	53.015	72.697
0	0	92	2013	20130201	20	0.390744	0.433449	0.302005	44.948	359.361	46.831	17.597	48.393	24.654
0	0	109	2013	20130218	20	0.415078	0.48095	0.366031	45.584	7.888	48.119	24.11	48.791	23.736
0	0	3	2013	20131103	30	0	0	0	43.208	316.438	44.755	356.925	47.487	16.684
0	0	8	2013	20131108	210	0	0	0	49.526	37.05	48.651	29.806	48.181	21.931
0	0	18	2013	20131118	30	0.00603759	0.0132066	0	45.55	140.3625	48.127	93.05145	48.938	53.882
0	0	28	2013	20131128	90	0.0288732	0.0458822	0.000963509	44.219	334.823	45.107	0.383	45.316	1.007
0	0	34	2013	20131204	15	0.0381653	0.0530352	0.00163459	45.394	47.198	47.422	35.029	48.069	22.039
0	0	38	2013	20131208	90	0.036109	0.0513671	0.00191437	48.463	46.133	50.223	45.125	50.202	41.954
0	0	44	2013	20131214	90	0.0404034	0.0606875	0.00585583	47.559	20.24	47.522	16.155	48.068	14.336
0	0	51	2013	20131221	40	0.0575108	0.0794879	0.0115407	49.466	120.2065	52.476	99.58569	54.194	89.44
0	0	55	2013	20131225	30	0.0602963	0.0861179	0.0112262	47.405	97.80258	50.336	97.49766	54.969	73.626
1	1	58	2013	20131228	180	0.064349	0.0941657	0.0156245	52.138	90.898032	53.884	79.2	53.945	73.274
1	1	62	2014	20140102	40	0.0908586	0.121457	0.0393527	46.363	9.223	45.307	1.449	45.029	0.041
0	0	67	2014	20140107	30	0.109169	0.14886	0.0434913	46.495	22.112	48.417	26.743	48.74	24.127
0	0	73	2014	20140113	20	0.14128	0.213399	0.0751683	48.921	41.394	49.189	32.119	48.695	23.607
0	0	82	2014	20140122	15	0.215699	0.26551	0.163066	46.487	36.183	49.017	60.798	52.339	67.784
0	0	97	2014	20140206	40	0.420182	0.497196	0.278754	48.918	34.614	49.134	30.842	48.786	22.149
0	0	111	2014	20140220	30	0.452487	0.483615	0.427641	49.337	62.7	53.286	64.072	54.636	64.853
0	0	4	2014	20141104	60	0	0	0	46.474	6.908	47.278	7.972	47.311	7.215
0	0	7	2014	20141107	120	0	0.0159002	0	48.746	28.012	48.259	20.76	47.609	15.611
0	0	22	2014	20141122	30	0.0361035	0.053026	0.00155942	42.201	295.969	42.143	297.092	43.56	338.823
0	0	36	2014	20141206	90	0.0449393	0.0782436	0.00728459	46.579	12.248	47.161	13.682	46.953	9.589
6	1	42	2014	20141212	90	0.06455	0.0885745	0.00880506	48.021	23.539	48.645	27.748	48.726	24.659
155	1	48	2014	20141218	240	0.0833228	0.128197	0.0124261	53.961	141.2833	56.672	137.656	60.373	134.672
0	0	60	2014	20141230	15	0.153381	0.192936	0.0680805	46.317	24.717	46.738	13.339	47.028	13.435
1	1	68	2015	20150108	90	0.190958	0.234157	0.109238	49.751	39.253	50.061	30.392	50.45	31.892
0	0	72	2015	20150112	60	0.21194	0.25341	0.132025	53.924	86.985	59.436	73.138	60.054	65.02
1	1	78	2015	20150118	30	0.221434	0.269391	0.143062	50.146	55.254	49.992	49.201	50.03	39.913
0	0	84	2015	20150124	45	0.250367	0.300512	0.167099	50.609	80.777	53.346	87.711	53.468	89.225
0	0	103	2015	20150212	15	0.330241	0.389641	0.224386	42.44	301.481	42.583	341.506	46.202	4.698
0	0	21	2015	20151121	120	0.0418257	0.0794457	0.00151648	45.419	112.7498	46.361	129.1111	48.623	68.369
3	1	28	2015	20151128	20	0.0530618	0.0721935	0.00524868	50.951	119.9215	53.324	129.2006	59.557	108.9279
0	0	31	2015	20151201	340	0.052979	0.0767265	0.0059449	48.862	43.376	49.312	37.583	50.144	40.085
0	0	35	2015	20151205	30	0.0594681	0.0847668	0.00972233	46.65	10.131	46.268	5.206	46.349	5.345
0	0	42	2015	20151212	30	0.0581792	0.0829105	0.00664982	50.073	111.415	52.815	84.821	52.562	67.059
0	0	47	2015	20151217	30	0.0699948	0.107446	0.00908553	47.193	26.188	48.764	35.234	48.248	29.888
0	0	57	2015	20151227	180	0.108637	0.158565	0.0171117	47.675	19.141	47.633	17.094	47.836	17.001
0	0	70	2016	20160110	60	0	0.295792	0.0781276	44.086	351.249	46.29	7.623	46.25	5.67
2	1	80	2016	20160120	30	0.267324	0.335083	0.124895	54.454	119.055	56.143	93.76776	56.133	65.676
0	0	92	2016	20160201	60	0.307446	0.383259	0.174128	46.729	18.111	47.738	19.814	47.637	17.104
0	0	95	2016	20160204	15	0.323781	0.397947	0.18888	45.452	4.684	46.996	13.137	47.452	14.123
0	0	10	2016	20161110	120	0.00582054	0.0108488	0.00175178	48.811	26.172	50.067	25.456	51.01	26.743
0	0	28	2016	20161128	180	0.0269023	0.0424279	0	46.38	38.386	45.776	21.676	47.504	20.061
0	0	36	2016	20161206	30	0.0629395	0.097823	0.0018945	46.298	80.817	45.469	13.909	42.509	328.561
0	0	40	2016	20161210	300	0.0784314	0.11758	0.00332407	48.253	88.338	48.744	32.506	48.707	25.85
0	0	53	2016	20161223	NA	0.113144	0.147415	0.0462854	48.383	145.3959	51.606	108.5406	53.23	84.374
0	0	65	2017	20170105	20	0.16991	0.212369	0.0920745	48.085	102.2161	49.374	103.2917	51.264	99.497
0	0	83	2017	20170123	75	0	0	0	45.631	121.2993	46.784	120.9032	49.669	107.7442
0	0	4	2017	20171104	120	0	0	0	49.492	81.222	48.605	51.386	48.948	35.501
0	0	9	2017	20171109	180	0	0	0	48.009	30.588	47.467	24.085	47.645	21.061
0	0	12	2017	20171112	180	0	0	0	50.304	43.026	51.078	50.223	51.25	48.617
0	0	19	2017	20171119	120	0	0.000410085	0	49.369	66.81	51.515	67.579	51.33	61.21
0	0	43	2017	20171213	180	0.075168	0.113069	0.00483905	47.51	16.235	48.373	13.706	48.811	12.884
0	0	51	2017	20171221	15	0.0987688	0.15897	0.0111537	45.228	1.671	46.612	8.885	47.068	9.389
0	0	58	2017	20171228	15	0.154388	0.216008	0.0367998	48.725	26.695	49.362	17.595	49.902	17.29
0	0	63	2018	20180103	20	0.148898	0.18966	0.0458447	45.12	3.334	45.337	152.4789	45.813	147.5053
0	0	85	2018	20180125	30	0.310498	0.423258	0.204076	45.609	7.253	47.848	16.847	47.693	14.964
40	1	60	2018	20181230	240	0.146788	0.200974	0.0444569	48.964	32.08	48.748	21.062	49.032	15.238
0	0	20	2019	20191120	225	0.000602302	0.00293235	0	46.836	12.069	46.961	8.739	47.234	9.851
5	1	45	2019	20191215	120	0.0764331	0.108394	0.0204593	49.928	49.636	50.069	46.67	49.912	36.318
0	0	62	2020	20200102	30	0.204563	0.257346	0.104861	46.463	9.145	46.231	5.694	46.259	4.447
10	1	67	2020	20200107	60	0.229116	0.269159	0.166686	49.945	65.202	51.272	55.822	50.915	47.724
16	1	92	2020	20200201	240	0.466658	0.526073	0.344644	52.695	101.9431	55.749	92.5298	57.404	75.335
150	1	101	2020	20200210	240	0.522776	0.589625	0.390073	49.126	55.284	51.839	64.757	52.802	68.288
