# Supplementary material for: Rare bird forecast: A combined approach using a long‐term dataset of an Arctic seabird and a numerical weather prediction model
Source: Ecol Evol. 2024 Jun 25;14(6):e11388. doi: 10.1002/ece3.11388 (PMC11199128; doi:10.1002/ece3.11388)
Supplement: Supplementary file 1 — Appendix S1. [file ECE3-14-e11388-s001.zip › Rcode.txt]

################ 2nd Revision 8/25
a<- read.csv("trajectory_R.csv", header=T) 
attach(a)
#detach(a)
names(a)

#IceWhole
glm<- fitme(presence ~ scale(Ice_Index) + scale(time), family = binomial, data=a)
summary(glm)
AIC(glm)
#159.8841

#IceS
glm<- fitme(presence ~ scale(Ice_IndexS) + scale(time), family = binomial, data=a)
summary(glm)
AIC(glm)
#161.0078  

#IceN
glm<- fitme(presence ~ scale(Ice_IndexN) + scale(time), family = binomial, data=a)
summary(glm)
AIC(glm)
#159.5007 #############

## Deg

#Deg24
glm<- fitme(presence ~ scale(Deg_24) + scale(time), family = binomial, data=a)
summary(glm)
AIC(glm)
#160.6264  

#Deg48
glm<- fitme(presence ~ scale(Deg_48) + scale(time), family = binomial, data=a)
summary(glm)
AIC(glm)
#160.9624 

#Deg72
glm<- fitme(presence ~ scale(Deg_72) + scale(time), family = binomial, data=a)
summary(glm)
AIC(glm)
#159.8224    #############


## Lat

#Lat24
glm<- fitme(presence ~ scale(Lat_24) + scale(time), family = binomial, data=a)
summary(glm)
AIC(glm)
#114.9919    #############

#Lat48
glm<- fitme(presence ~ scale(Lat_48) + scale(time), family = binomial, data=a)
summary(glm)
AIC(glm)
#122.4277

#Lat72
glm<- fitme(presence ~ scale(Lat_72) + scale(time), family = binomial, data=a)
summary(glm)
AIC(glm)
#127.0616

####################### MODEL SELECTION
library(MuMIn)

glm<- glm(presence  ~ scale(Date_Nov1_1) 
          + scale(Ice_IndexN)
          + scale(Lat_24)
          + scale(Deg_72)
          + scale(time)
          , family = binomial, data=a)
summary(glm)
ModelSlect<- dredge(glm, rank="AIC")
ModelSlect

##Best GLM
Best<- glm(presence ~ scale(Date_Nov1_1) 
            + scale(Lat_24)
            + scale(time)
            , family = binomial, data=a)
summary(Best)
